# Supplementary material for: High Efficiency of Low Dose Preparations of an Inactivated Lumpy Skin Disease Virus Vaccine Candidate
Source: Vaccines (Basel). 2022 Jun 27;10(7):1029. doi: 10.3390/vaccines10071029 (PMC9319008; doi:10.3390/vaccines10071029)
Supplement: Supplementary file 1 [file vaccines-10-01029-s001.zip]

Archive with 1 entries (1 files):
- vaccines-1663097-supplementary.pdf
